# Supplementary material for: ExplaiNN: interpretable and transparent neural networks for genomics
Source: Genome Biol. 2023 Jun 27;24:154. doi: 10.1186/s13059-023-02985-y (PMC10303849; doi:10.1186/s13059-023-02985-y)
Supplement: Supplementary file 4 — Additional file 4. Datasets used in this study. [file 13059_2023_2985_MOESM4_ESM.xlsx]

## Sheet: ReMap
TF	Species	URL
ADNP	Mus musculus	https://remap.univ-amu.fr/target_page/ADNP:10090
AHR	Mus musculus	https://remap.univ-amu.fr/target_page/AHR:10090
AR	Mus musculus	https://remap.univ-amu.fr/target_page/AR:10090
ARNT2	Mus musculus	https://remap.univ-amu.fr/target_page/ARNT2:10090
ARNTL	Mus musculus	https://remap.univ-amu.fr/target_page/ARNTL:10090
ASCL1	Mus musculus	https://remap.univ-amu.fr/target_page/ASCL1:10090
ASCL2	Mus musculus	https://remap.univ-amu.fr/target_page/ASCL2:10090
ATF1	Mus musculus	https://remap.univ-amu.fr/target_page/ATF1:10090
ATF2	Mus musculus	https://remap.univ-amu.fr/target_page/ATF2:10090
ATF3	Mus musculus	https://remap.univ-amu.fr/target_page/ATF3:10090
ATF4	Mus musculus	https://remap.univ-amu.fr/target_page/ATF4:10090
ATF7	Mus musculus	https://remap.univ-amu.fr/target_page/ATF7:10090
ATOH1	Mus musculus	https://remap.univ-amu.fr/target_page/ATOH1:10090
BACH1	Mus musculus	https://remap.univ-amu.fr/target_page/BACH1:10090
BACH2	Mus musculus	https://remap.univ-amu.fr/target_page/BACH2:10090
BATF	Mus musculus	https://remap.univ-amu.fr/target_page/BATF:10090
BATF3	Mus musculus	https://remap.univ-amu.fr/target_page/BATF3:10090
BBX	Mus musculus	https://remap.univ-amu.fr/target_page/BBX:10090
BCL11B	Mus musculus	https://remap.univ-amu.fr/target_page/BCL11B:10090
BCL6	Mus musculus	https://remap.univ-amu.fr/target_page/BCL6:10090
BHLHA15	Mus musculus	https://remap.univ-amu.fr/target_page/BHLHA15:10090
BHLHE40	Mus musculus	https://remap.univ-amu.fr/target_page/BHLHE40:10090
BHLHE41	Mus musculus	https://remap.univ-amu.fr/target_page/BHLHE41:10090
CDX2	Mus musculus	https://remap.univ-amu.fr/target_page/CDX2:10090
CEBPA	Mus musculus	https://remap.univ-amu.fr/target_page/CEBPA:10090
CEBPB	Mus musculus	https://remap.univ-amu.fr/target_page/CEBPB:10090
CEBPD	Mus musculus	https://remap.univ-amu.fr/target_page/CEBPD:10090
CEBPE	Mus musculus	https://remap.univ-amu.fr/target_page/CEBPE:10090
CEBPG	Mus musculus	https://remap.univ-amu.fr/target_page/CEBPG:10090
CLOCK	Mus musculus	https://remap.univ-amu.fr/target_page/CLOCK:10090
CREB1	Mus musculus	https://remap.univ-amu.fr/target_page/CREB1:10090
CREB3L2	Mus musculus	https://remap.univ-amu.fr/target_page/CREB3L2:10090
CRX	Mus musculus	https://remap.univ-amu.fr/target_page/CRX:10090
CTCF	Mus musculus	https://remap.univ-amu.fr/target_page/CTCF:10090
CTCFL	Mus musculus	https://remap.univ-amu.fr/target_page/CTCFL:10090
CUX2	Mus musculus	https://remap.univ-amu.fr/target_page/CUX2:10090
DDIT3	Mus musculus	https://remap.univ-amu.fr/target_page/DDIT3:10090
DLX1	Mus musculus	https://remap.univ-amu.fr/target_page/DLX1:10090
DLX2	Mus musculus	https://remap.univ-amu.fr/target_page/DLX2:10090
DLX3	Mus musculus	https://remap.univ-amu.fr/target_page/DLX3:10090
DLX5	Mus musculus	https://remap.univ-amu.fr/target_page/DLX5:10090
DLX6	Mus musculus	https://remap.univ-amu.fr/target_page/DLX6:10090
DMRT1	Mus musculus	https://remap.univ-amu.fr/target_page/DMRT1:10090
DMRTB1	Mus musculus	https://remap.univ-amu.fr/target_page/DMRTB1:10090
DUX4	Mus musculus	https://remap.univ-amu.fr/target_page/DUX4:10090
E2F1	Mus musculus	https://remap.univ-amu.fr/target_page/E2F1:10090
E2F3	Mus musculus	https://remap.univ-amu.fr/target_page/E2F3:10090
E2F4	Mus musculus	https://remap.univ-amu.fr/target_page/E2F4:10090
E4F1	Mus musculus	https://remap.univ-amu.fr/target_page/E4F1:10090
EBF1	Mus musculus	https://remap.univ-amu.fr/target_page/EBF1:10090
EBF2	Mus musculus	https://remap.univ-amu.fr/target_page/EBF2:10090
EBF4	Mus musculus	https://remap.univ-amu.fr/target_page/EBF4:10090
EGR1	Mus musculus	https://remap.univ-amu.fr/target_page/EGR1:10090
EGR2	Mus musculus	https://remap.univ-amu.fr/target_page/EGR2:10090
EHF	Mus musculus	https://remap.univ-amu.fr/target_page/EHF:10090
ELF1	Mus musculus	https://remap.univ-amu.fr/target_page/ELF1:10090
ELF5	Mus musculus	https://remap.univ-amu.fr/target_page/ELF5:10090
ELK1	Mus musculus	https://remap.univ-amu.fr/target_page/ELK1:10090
EOMES	Mus musculus	https://remap.univ-amu.fr/target_page/EOMES:10090
ERF	Mus musculus	https://remap.univ-amu.fr/target_page/ERF:10090
ERG	Mus musculus	https://remap.univ-amu.fr/target_page/ERG:10090
ESR1	Mus musculus	https://remap.univ-amu.fr/target_page/ESR1:10090
ESR2	Mus musculus	https://remap.univ-amu.fr/target_page/ESR2:10090
ESRRA	Mus musculus	https://remap.univ-amu.fr/target_page/ESRRA:10090
ESRRB	Mus musculus	https://remap.univ-amu.fr/target_page/ESRRB:10090
ESRRG	Mus musculus	https://remap.univ-amu.fr/target_page/ESRRG:10090
ETS1	Mus musculus	https://remap.univ-amu.fr/target_page/ETS1:10090
ETS2	Mus musculus	https://remap.univ-amu.fr/target_page/ETS2:10090
ETV2	Mus musculus	https://remap.univ-amu.fr/target_page/ETV2:10090
ETV5	Mus musculus	https://remap.univ-amu.fr/target_page/ETV5:10090
ETV6	Mus musculus	https://remap.univ-amu.fr/target_page/ETV6:10090
FEZF2	Mus musculus	https://remap.univ-amu.fr/target_page/FEZF2:10090
FLI1	Mus musculus	https://remap.univ-amu.fr/target_page/FLI1:10090
FOS	Mus musculus	https://remap.univ-amu.fr/target_page/FOS:10090
FOSB	Mus musculus	https://remap.univ-amu.fr/target_page/FOSB:10090
FOSL1	Mus musculus	https://remap.univ-amu.fr/target_page/FOSL1:10090
FOSL2	Mus musculus	https://remap.univ-amu.fr/target_page/FOSL2:10090
FOXA1	Mus musculus	https://remap.univ-amu.fr/target_page/FOXA1:10090
FOXA2	Mus musculus	https://remap.univ-amu.fr/target_page/FOXA2:10090
FOXA3	Mus musculus	https://remap.univ-amu.fr/target_page/FOXA3:10090
FOXD3	Mus musculus	https://remap.univ-amu.fr/target_page/FOXD3:10090
FOXG1	Mus musculus	https://remap.univ-amu.fr/target_page/FOXG1:10090
FOXH1	Mus musculus	https://remap.univ-amu.fr/target_page/FOXH1:10090
FOXJ2	Mus musculus	https://remap.univ-amu.fr/target_page/FOXJ2:10090
FOXK1	Mus musculus	https://remap.univ-amu.fr/target_page/FOXK1:10090
FOXL2	Mus musculus	https://remap.univ-amu.fr/target_page/FOXL2:10090
FOXN1	Mus musculus	https://remap.univ-amu.fr/target_page/FOXN1:10090
FOXO1	Mus musculus	https://remap.univ-amu.fr/target_page/FOXO1:10090
FOXO3	Mus musculus	https://remap.univ-amu.fr/target_page/FOXO3:10090
FOXP1	Mus musculus	https://remap.univ-amu.fr/target_page/FOXP1:10090
FOXP3	Mus musculus	https://remap.univ-amu.fr/target_page/FOXP3:10090
GABPA	Mus musculus	https://remap.univ-amu.fr/target_page/GABPA:10090
GATA1	Mus musculus	https://remap.univ-amu.fr/target_page/GATA1:10090
GATA2	Mus musculus	https://remap.univ-amu.fr/target_page/GATA2:10090
GATA3	Mus musculus	https://remap.univ-amu.fr/target_page/GATA3:10090
GATA4	Mus musculus	https://remap.univ-amu.fr/target_page/GATA4:10090
GATA6	Mus musculus	https://remap.univ-amu.fr/target_page/GATA6:10090
GFI1	Mus musculus	https://remap.univ-amu.fr/target_page/GFI1:10090
GFI1B	Mus musculus	https://remap.univ-amu.fr/target_page/GFI1B:10090
GLI1	Mus musculus	https://remap.univ-amu.fr/target_page/GLI1:10090
GLI2	Mus musculus	https://remap.univ-amu.fr/target_page/GLI2:10090
GLI3	Mus musculus	https://remap.univ-amu.fr/target_page/GLI3:10090
GRHL2	Mus musculus	https://remap.univ-amu.fr/target_page/GRHL2:10090
GRHL3	Mus musculus	https://remap.univ-amu.fr/target_page/GRHL3:10090
HAND1	Mus musculus	https://remap.univ-amu.fr/target_page/HAND1:10090
HAND2	Mus musculus	https://remap.univ-amu.fr/target_page/HAND2:10090
HES1	Mus musculus	https://remap.univ-amu.fr/target_page/HES1:10090
HES5	Mus musculus	https://remap.univ-amu.fr/target_page/HES5:10090
HEY1	Mus musculus	https://remap.univ-amu.fr/target_page/HEY1:10090
HEY2	Mus musculus	https://remap.univ-amu.fr/target_page/HEY2:10090
HIF1A	Mus musculus	https://remap.univ-amu.fr/target_page/HIF1A:10090
HLF	Mus musculus	https://remap.univ-amu.fr/target_page/HLF:10090
HNF1A	Mus musculus	https://remap.univ-amu.fr/target_page/HNF1A:10090
HNF1B	Mus musculus	https://remap.univ-amu.fr/target_page/HNF1B:10090
HNF4A	Mus musculus	https://remap.univ-amu.fr/target_page/HNF4A:10090
HNF4G	Mus musculus	https://remap.univ-amu.fr/target_page/HNF4G:10090
HOXA13	Mus musculus	https://remap.univ-amu.fr/target_page/HOXA13:10090
HOXA9	Mus musculus	https://remap.univ-amu.fr/target_page/HOXA9:10090
HOXB4	Mus musculus	https://remap.univ-amu.fr/target_page/HOXB4:10090
HOXB5	Mus musculus	https://remap.univ-amu.fr/target_page/HOXB5:10090
HOXC10	Mus musculus	https://remap.univ-amu.fr/target_page/HOXC10:10090
HOXC9	Mus musculus	https://remap.univ-amu.fr/target_page/HOXC9:10090
HOXD13	Mus musculus	https://remap.univ-amu.fr/target_page/HOXD13:10090
HSF1	Mus musculus	https://remap.univ-amu.fr/target_page/HSF1:10090
HSF2	Mus musculus	https://remap.univ-amu.fr/target_page/HSF2:10090
IKZF1	Mus musculus	https://remap.univ-amu.fr/target_page/IKZF1:10090
IKZF2	Mus musculus	https://remap.univ-amu.fr/target_page/IKZF2:10090
IKZF3	Mus musculus	https://remap.univ-amu.fr/target_page/IKZF3:10090
IRF1	Mus musculus	https://remap.univ-amu.fr/target_page/IRF1:10090
IRF2	Mus musculus	https://remap.univ-amu.fr/target_page/IRF2:10090
IRF3	Mus musculus	https://remap.univ-amu.fr/target_page/IRF3:10090
IRF4	Mus musculus	https://remap.univ-amu.fr/target_page/IRF4:10090
IRF5	Mus musculus	https://remap.univ-amu.fr/target_page/IRF5:10090
IRF7	Mus musculus	https://remap.univ-amu.fr/target_page/IRF7:10090
IRF8	Mus musculus	https://remap.univ-amu.fr/target_page/IRF8:10090
IRF9	Mus musculus	https://remap.univ-amu.fr/target_page/IRF9:10090
ISL1	Mus musculus	https://remap.univ-amu.fr/target_page/ISL1:10090
JUN	Mus musculus	https://remap.univ-amu.fr/target_page/JUN:10090
JUNB	Mus musculus	https://remap.univ-amu.fr/target_page/JUNB:10090
JUND	Mus musculus	https://remap.univ-amu.fr/target_page/JUND:10090
KLF1	Mus musculus	https://remap.univ-amu.fr/target_page/KLF1:10090
KLF3	Mus musculus	https://remap.univ-amu.fr/target_page/KLF3:10090
KLF4	Mus musculus	https://remap.univ-amu.fr/target_page/KLF4:10090
KLF5	Mus musculus	https://remap.univ-amu.fr/target_page/KLF5:10090
KLF9	Mus musculus	https://remap.univ-amu.fr/target_page/KLF9:10090
LEF1	Mus musculus	https://remap.univ-amu.fr/target_page/LEF1:10090
LHX1	Mus musculus	https://remap.univ-amu.fr/target_page/LHX1:10090
LHX2	Mus musculus	https://remap.univ-amu.fr/target_page/LHX2:10090
LHX3	Mus musculus	https://remap.univ-amu.fr/target_page/LHX3:10090
LHX6	Mus musculus	https://remap.univ-amu.fr/target_page/LHX6:10090
LMX1B	Mus musculus	https://remap.univ-amu.fr/target_page/LMX1B:10090
LRRFIP1	Mus musculus	https://remap.univ-amu.fr/target_page/LRRFIP1:10090
LYL1	Mus musculus	https://remap.univ-amu.fr/target_page/LYL1:10090
MAF	Mus musculus	https://remap.univ-amu.fr/target_page/MAF:10090
MAFA	Mus musculus	https://remap.univ-amu.fr/target_page/MAFA:10090
MAFB	Mus musculus	https://remap.univ-amu.fr/target_page/MAFB:10090
MAFF	Mus musculus	https://remap.univ-amu.fr/target_page/MAFF:10090
MAFG	Mus musculus	https://remap.univ-amu.fr/target_page/MAFG:10090
MAFK	Mus musculus	https://remap.univ-amu.fr/target_page/MAFK:10090
MAX	Mus musculus	https://remap.univ-amu.fr/target_page/MAX:10090
MAZ	Mus musculus	https://remap.univ-amu.fr/target_page/MAZ:10090
MEF2A	Mus musculus	https://remap.univ-amu.fr/target_page/MEF2A:10090
MEF2C	Mus musculus	https://remap.univ-amu.fr/target_page/MEF2C:10090
MEF2D	Mus musculus	https://remap.univ-amu.fr/target_page/MEF2D:10090
MEIS1	Mus musculus	https://remap.univ-amu.fr/target_page/MEIS1:10090
MITF	Mus musculus	https://remap.univ-amu.fr/target_page/MITF:10090
MSGN1	Mus musculus	https://remap.univ-amu.fr/target_page/MSGN1:10090
MTF1	Mus musculus	https://remap.univ-amu.fr/target_page/MTF1:10090
MXI1	Mus musculus	https://remap.univ-amu.fr/target_page/MXI1:10090
MYB	Mus musculus	https://remap.univ-amu.fr/target_page/MYB:10090
MYBL1	Mus musculus	https://remap.univ-amu.fr/target_page/MYBL1:10090
MYC	Mus musculus	https://remap.univ-amu.fr/target_page/MYC:10090
MYCN	Mus musculus	https://remap.univ-amu.fr/target_page/MYCN:10090
MYF5	Mus musculus	https://remap.univ-amu.fr/target_page/MYF5:10090
MYOD1	Mus musculus	https://remap.univ-amu.fr/target_page/MYOD1:10090
MYOG	Mus musculus	https://remap.univ-amu.fr/target_page/MYOG:10090
MYT1L	Mus musculus	https://remap.univ-amu.fr/target_page/MYT1L:10090
NANOG	Mus musculus	https://remap.univ-amu.fr/target_page/NANOG:10090
NEUROD1	Mus musculus	https://remap.univ-amu.fr/target_page/NEUROD1:10090
NEUROD2	Mus musculus	https://remap.univ-amu.fr/target_page/NEUROD2:10090
NEUROG2	Mus musculus	https://remap.univ-amu.fr/target_page/NEUROG2:10090
NFAT5	Mus musculus	https://remap.univ-amu.fr/target_page/NFAT5:10090
NFATC1	Mus musculus	https://remap.univ-amu.fr/target_page/NFATC1:10090
NFATC2	Mus musculus	https://remap.univ-amu.fr/target_page/NFATC2:10090
NFE2	Mus musculus	https://remap.univ-amu.fr/target_page/NFE2:10090
NFE2L1	Mus musculus	https://remap.univ-amu.fr/target_page/NFE2L1:10090
NFE2L2	Mus musculus	https://remap.univ-amu.fr/target_page/NFE2L2:10090
NFIB	Mus musculus	https://remap.univ-amu.fr/target_page/NFIB:10090
NFIC	Mus musculus	https://remap.univ-amu.fr/target_page/NFIC:10090
NFIL3	Mus musculus	https://remap.univ-amu.fr/target_page/NFIL3:10090
NFKB1	Mus musculus	https://remap.univ-amu.fr/target_page/NFKB1:10090
NFYA	Mus musculus	https://remap.univ-amu.fr/target_page/NFYA:10090
NFYB	Mus musculus	https://remap.univ-amu.fr/target_page/NFYB:10090
NFYC	Mus musculus	https://remap.univ-amu.fr/target_page/NFYC:10090
NKX2-1	Mus musculus	https://remap.univ-amu.fr/target_page/NKX2-1:10090
NKX2-2	Mus musculus	https://remap.univ-amu.fr/target_page/NKX2-2:10090
NKX2-5	Mus musculus	https://remap.univ-amu.fr/target_page/NKX2-5:10090
NKX3-1	Mus musculus	https://remap.univ-amu.fr/target_page/NKX3-1:10090
NKX3-2	Mus musculus	https://remap.univ-amu.fr/target_page/NKX3-2:10090
NKX6-1	Mus musculus	https://remap.univ-amu.fr/target_page/NKX6-1:10090
NPAS4	Mus musculus	https://remap.univ-amu.fr/target_page/NPAS4:10090
NR1D1	Mus musculus	https://remap.univ-amu.fr/target_page/NR1D1:10090
NR1D2	Mus musculus	https://remap.univ-amu.fr/target_page/NR1D2:10090
NR1H2	Mus musculus	https://remap.univ-amu.fr/target_page/NR1H2:10090
NR1H3	Mus musculus	https://remap.univ-amu.fr/target_page/NR1H3:10090
NR1H4	Mus musculus	https://remap.univ-amu.fr/target_page/NR1H4:10090
NR2F2	Mus musculus	https://remap.univ-amu.fr/target_page/NR2F2:10090
NR3C1	Mus musculus	https://remap.univ-amu.fr/target_page/NR3C1:10090
NR4A1	Mus musculus	https://remap.univ-amu.fr/target_page/NR4A1:10090
NR5A1	Mus musculus	https://remap.univ-amu.fr/target_page/NR5A1:10090
NR5A2	Mus musculus	https://remap.univ-amu.fr/target_page/NR5A2:10090
NR6A1	Mus musculus	https://remap.univ-amu.fr/target_page/NR6A1:10090
NRF1	Mus musculus	https://remap.univ-amu.fr/target_page/NRF1:10090
OLIG2	Mus musculus	https://remap.univ-amu.fr/target_page/OLIG2:10090
OSR1	Mus musculus	https://remap.univ-amu.fr/target_page/OSR1:10090
OTX2	Mus musculus	https://remap.univ-amu.fr/target_page/OTX2:10090
OVOL2	Mus musculus	https://remap.univ-amu.fr/target_page/OVOL2:10090
PAX3	Mus musculus	https://remap.univ-amu.fr/target_page/PAX3:10090
PAX5	Mus musculus	https://remap.univ-amu.fr/target_page/PAX5:10090
PAX6	Mus musculus	https://remap.univ-amu.fr/target_page/PAX6:10090
PAX7	Mus musculus	https://remap.univ-amu.fr/target_page/PAX7:10090
PBX1	Mus musculus	https://remap.univ-amu.fr/target_page/PBX1:10090
PDX1	Mus musculus	https://remap.univ-amu.fr/target_page/PDX1:10090
PGR	Mus musculus	https://remap.univ-amu.fr/target_page/PGR:10090
PHOX2A	Mus musculus	https://remap.univ-amu.fr/target_page/PHOX2A:10090
PITX1	Mus musculus	https://remap.univ-amu.fr/target_page/PITX1:10090
PKNOX1	Mus musculus	https://remap.univ-amu.fr/target_page/PKNOX1:10090
POU2F1	Mus musculus	https://remap.univ-amu.fr/target_page/POU2F1:10090
POU2F3	Mus musculus	https://remap.univ-amu.fr/target_page/POU2F3:10090
POU3F1	Mus musculus	https://remap.univ-amu.fr/target_page/POU3F1:10090
POU3F2	Mus musculus	https://remap.univ-amu.fr/target_page/POU3F2:10090
POU5F1	Mus musculus	https://remap.univ-amu.fr/target_page/POU5F1:10090
PPARA	Mus musculus	https://remap.univ-amu.fr/target_page/PPARA:10090
PPARD	Mus musculus	https://remap.univ-amu.fr/target_page/PPARD:10090
PPARG	Mus musculus	https://remap.univ-amu.fr/target_page/PPARG:10090
PRDM1	Mus musculus	https://remap.univ-amu.fr/target_page/PRDM1:10090
PRDM16	Mus musculus	https://remap.univ-amu.fr/target_page/PRDM16:10090
PRDM4	Mus musculus	https://remap.univ-amu.fr/target_page/PRDM4:10090
PRDM5	Mus musculus	https://remap.univ-amu.fr/target_page/PRDM5:10090
PROP1	Mus musculus	https://remap.univ-amu.fr/target_page/PROP1:10090
PROX1	Mus musculus	https://remap.univ-amu.fr/target_page/PROX1:10090
PTF1A	Mus musculus	https://remap.univ-amu.fr/target_page/PTF1A:10090
RARA	Mus musculus	https://remap.univ-amu.fr/target_page/RARA:10090
RARB	Mus musculus	https://remap.univ-amu.fr/target_page/RARB:10090
RBPJ	Mus musculus	https://remap.univ-amu.fr/target_page/RBPJ:10090
REL	Mus musculus	https://remap.univ-amu.fr/target_page/REL:10090
RELA	Mus musculus	https://remap.univ-amu.fr/target_page/RELA:10090
RELB	Mus musculus	https://remap.univ-amu.fr/target_page/RELB:10090
REST	Mus musculus	https://remap.univ-amu.fr/target_page/REST:10090
RFX1	Mus musculus	https://remap.univ-amu.fr/target_page/RFX1:10090
RFX2	Mus musculus	https://remap.univ-amu.fr/target_page/RFX2:10090
RFX6	Mus musculus	https://remap.univ-amu.fr/target_page/RFX6:10090
RORA	Mus musculus	https://remap.univ-amu.fr/target_page/RORA:10090
RORC	Mus musculus	https://remap.univ-amu.fr/target_page/RORC:10090
RUNX1	Mus musculus	https://remap.univ-amu.fr/target_page/RUNX1:10090
RUNX2	Mus musculus	https://remap.univ-amu.fr/target_page/RUNX2:10090
RUNX3	Mus musculus	https://remap.univ-amu.fr/target_page/RUNX3:10090
RXRA	Mus musculus	https://remap.univ-amu.fr/target_page/RXRA:10090
SALL1	Mus musculus	https://remap.univ-amu.fr/target_page/SALL1:10090
SALL4	Mus musculus	https://remap.univ-amu.fr/target_page/SALL4:10090
SATB1	Mus musculus	https://remap.univ-amu.fr/target_page/SATB1:10090
SATB2	Mus musculus	https://remap.univ-amu.fr/target_page/SATB2:10090
SHOX2	Mus musculus	https://remap.univ-amu.fr/target_page/SHOX2:10090
SIM2	Mus musculus	https://remap.univ-amu.fr/target_page/SIM2:10090
SIX2	Mus musculus	https://remap.univ-amu.fr/target_page/SIX2:10090
SIX4	Mus musculus	https://remap.univ-amu.fr/target_page/SIX4:10090
SIX6	Mus musculus	https://remap.univ-amu.fr/target_page/SIX6:10090
SMAD1	Mus musculus	https://remap.univ-amu.fr/target_page/SMAD1:10090
SMAD2	Mus musculus	https://remap.univ-amu.fr/target_page/SMAD2:10090
SMAD3	Mus musculus	https://remap.univ-amu.fr/target_page/SMAD3:10090
SMAD4	Mus musculus	https://remap.univ-amu.fr/target_page/SMAD4:10090
SNAI1	Mus musculus	https://remap.univ-amu.fr/target_page/SNAI1:10090
SNAI2	Mus musculus	https://remap.univ-amu.fr/target_page/SNAI2:10090
SOX10	Mus musculus	https://remap.univ-amu.fr/target_page/SOX10:10090
SOX11	Mus musculus	https://remap.univ-amu.fr/target_page/SOX11:10090
SOX13	Mus musculus	https://remap.univ-amu.fr/target_page/SOX13:10090
SOX15	Mus musculus	https://remap.univ-amu.fr/target_page/SOX15:10090
SOX17	Mus musculus	https://remap.univ-amu.fr/target_page/SOX17:10090
SOX2	Mus musculus	https://remap.univ-amu.fr/target_page/SOX2:10090
SOX3	Mus musculus	https://remap.univ-amu.fr/target_page/SOX3:10090
SOX30	Mus musculus	https://remap.univ-amu.fr/target_page/SOX30:10090
SOX4	Mus musculus	https://remap.univ-amu.fr/target_page/SOX4:10090
SOX5	Mus musculus	https://remap.univ-amu.fr/target_page/SOX5:10090
SOX6	Mus musculus	https://remap.univ-amu.fr/target_page/SOX6:10090
SOX9	Mus musculus	https://remap.univ-amu.fr/target_page/SOX9:10090
SP1	Mus musculus	https://remap.univ-amu.fr/target_page/SP1:10090
SP3	Mus musculus	https://remap.univ-amu.fr/target_page/SP3:10090
SP5	Mus musculus	https://remap.univ-amu.fr/target_page/SP5:10090
SP7	Mus musculus	https://remap.univ-amu.fr/target_page/SP7:10090
SP9	Mus musculus	https://remap.univ-amu.fr/target_page/SP9:10090
SPI1	Mus musculus	https://remap.univ-amu.fr/target_page/SPI1:10090
SPIB	Mus musculus	https://remap.univ-amu.fr/target_page/SPIB:10090
SREBF1	Mus musculus	https://remap.univ-amu.fr/target_page/SREBF1:10090
SRF	Mus musculus	https://remap.univ-amu.fr/target_page/SRF:10090
STAT1	Mus musculus	https://remap.univ-amu.fr/target_page/STAT1:10090
STAT2	Mus musculus	https://remap.univ-amu.fr/target_page/STAT2:10090
STAT3	Mus musculus	https://remap.univ-amu.fr/target_page/STAT3:10090
STAT4	Mus musculus	https://remap.univ-amu.fr/target_page/STAT4:10090
STAT5A	Mus musculus	https://remap.univ-amu.fr/target_page/STAT5A:10090
STAT5B	Mus musculus	https://remap.univ-amu.fr/target_page/STAT5B:10090
STAT6	Mus musculus	https://remap.univ-amu.fr/target_page/STAT6:10090
TAL1	Mus musculus	https://remap.univ-amu.fr/target_page/TAL1:10090
TBR1	Mus musculus	https://remap.univ-amu.fr/target_page/TBR1:10090
TBX19	Mus musculus	https://remap.univ-amu.fr/target_page/TBX19:10090
TBX20	Mus musculus	https://remap.univ-amu.fr/target_page/TBX20:10090
TBX21	Mus musculus	https://remap.univ-amu.fr/target_page/TBX21:10090
TBX3	Mus musculus	https://remap.univ-amu.fr/target_page/TBX3:10090
TBX4	Mus musculus	https://remap.univ-amu.fr/target_page/TBX4:10090
TBX5	Mus musculus	https://remap.univ-amu.fr/target_page/TBX5:10090
TBX6	Mus musculus	https://remap.univ-amu.fr/target_page/TBX6:10090
TCF12	Mus musculus	https://remap.univ-amu.fr/target_page/TCF12:10090
TCF3	Mus musculus	https://remap.univ-amu.fr/target_page/TCF3:10090
TCF4	Mus musculus	https://remap.univ-amu.fr/target_page/TCF4:10090
TCF7	Mus musculus	https://remap.univ-amu.fr/target_page/TCF7:10090
TCF7L1	Mus musculus	https://remap.univ-amu.fr/target_page/TCF7L1:10090
TCF7L2	Mus musculus	https://remap.univ-amu.fr/target_page/TCF7L2:10090
TEAD1	Mus musculus	https://remap.univ-amu.fr/target_page/TEAD1:10090
TEAD2	Mus musculus	https://remap.univ-amu.fr/target_page/TEAD2:10090
TEAD4	Mus musculus	https://remap.univ-amu.fr/target_page/TEAD4:10090
TFAP2A	Mus musculus	https://remap.univ-amu.fr/target_page/TFAP2A:10090
TFAP2C	Mus musculus	https://remap.univ-amu.fr/target_page/TFAP2C:10090
TFCP2L1	Mus musculus	https://remap.univ-amu.fr/target_page/TFCP2L1:10090
TFE3	Mus musculus	https://remap.univ-amu.fr/target_page/TFE3:10090
TGIF1	Mus musculus	https://remap.univ-amu.fr/target_page/TGIF1:10090
TGIF2	Mus musculus	https://remap.univ-amu.fr/target_page/TGIF2:10090
THAP1	Mus musculus	https://remap.univ-amu.fr/target_page/THAP1:10090
THAP11	Mus musculus	https://remap.univ-amu.fr/target_page/THAP11:10090
THRB	Mus musculus	https://remap.univ-amu.fr/target_page/THRB:10090
TLX1	Mus musculus	https://remap.univ-amu.fr/target_page/TLX1:10090
TRPS1	Mus musculus	https://remap.univ-amu.fr/target_page/TRPS1:10090
TWIST1	Mus musculus	https://remap.univ-amu.fr/target_page/TWIST1:10090
TWIST2	Mus musculus	https://remap.univ-amu.fr/target_page/TWIST2:10090
USF1	Mus musculus	https://remap.univ-amu.fr/target_page/USF1:10090
USF2	Mus musculus	https://remap.univ-amu.fr/target_page/USF2:10090
VDR	Mus musculus	https://remap.univ-amu.fr/target_page/VDR:10090
VSX2	Mus musculus	https://remap.univ-amu.fr/target_page/VSX2:10090
WIZ	Mus musculus	https://remap.univ-amu.fr/target_page/WIZ:10090
WT1	Mus musculus	https://remap.univ-amu.fr/target_page/WT1:10090
XBP1	Mus musculus	https://remap.univ-amu.fr/target_page/XBP1:10090
YY1	Mus musculus	https://remap.univ-amu.fr/target_page/YY1:10090
ZBTB11	Mus musculus	https://remap.univ-amu.fr/target_page/ZBTB11:10090
ZBTB16	Mus musculus	https://remap.univ-amu.fr/target_page/ZBTB16:10090
ZBTB17	Mus musculus	https://remap.univ-amu.fr/target_page/ZBTB17:10090
ZBTB2	Mus musculus	https://remap.univ-amu.fr/target_page/ZBTB2:10090
ZBTB7B	Mus musculus	https://remap.univ-amu.fr/target_page/ZBTB7B:10090
ZFAT	Mus musculus	https://remap.univ-amu.fr/target_page/ZFAT:10090
ZFP57	Mus musculus	https://remap.univ-amu.fr/target_page/ZFP57:10090
ZIC2	Mus musculus	https://remap.univ-amu.fr/target_page/ZIC2:10090
ZIC3	Mus musculus	https://remap.univ-amu.fr/target_page/ZIC3:10090
ZKSCAN1	Mus musculus	https://remap.univ-amu.fr/target_page/ZKSCAN1:10090

## Sheet: Sequence Repository Archive
TF	Species	Accession Number	URL
GATA3	Homo sapiens	ERR1003435 [83] ERR1003437 [84] ERR1003439 [85] ERR1003441 [86]	https://www.ncbi.nlm.nih.gov/sra/?term=ERR1003435 https://www.ncbi.nlm.nih.gov/sra/?term=ERR1003437 https://www.ncbi.nlm.nih.gov/sra/?term=ERR1003439 https://www.ncbi.nlm.nih.gov/sra/?term=ERR1003441
GATA3	Homo sapiens	SRR3405148 [87]	https://www.ncbi.nlm.nih.gov/sra/?term=SRR3405148

## Sheet: UniPROBE
TF	Species	Accession Number	URL
Gata3	Mus musculus	UP00032	http://the_brain.bwh.harvard.edu/uniprobe/details2.php?id=32
